# Supplementary material for: Homozygous HOXC13 Variant Causes Pure Hair and Nail Ectodermal Dysplasia via Reduction in Protein Stability
Source: Hum Mutat. 2024 Jul 1;2024:6420246. doi: 10.1155/2024/6420246 (PMC11919099; doi:10.1155/2024/6420246)
Supplement: Supporting Information — Additional supporting information can be found online in the Supporting Information section. Additional supporting information can be found online in the Supporting Information section. [file 6420246.f1.zip]

Archive with 9 entries (8 files):
- Supplementary Materials-revised/
- Supplementary Materials-revised/Table S2.pdf
- __MACOSX/Supplementary Materials-revised/._Table S2.pdf
- Supplementary Materials-revised/Table S3.pdf
- __MACOSX/Supplementary Materials-revised/._Table S3.pdf
- Supplementary Materials-revised/Table S1.pdf
- __MACOSX/Supplementary Materials-revised/._Table S1.pdf
- Supplementary Materials-revised/Figure S1.pdf
- __MACOSX/Supplementary Materials-revised/._Figure S1.pdf
